# Supplementary material for: Quantitative image analysis applied to revise the taxonomy of the Palearctic Earophila badiata species group (Lepidoptera: Geometridae: Larentiinae)
Source: PeerJ. 2026 Feb 19;14:e20620. doi: 10.7717/peerj.20620 (PMC12925412; doi:10.7717/peerj.20620)
Supplement: Supplemental Information 5 — DNA sequences: PV138762–PV138771.. [file peerj-14-20620-s005.txt]

>PV138762
GGAATAATTGGAACATCCCTTAGTTTATTAATTCGAGCTGAATTAGGAAACCCTGGATCTTTAATTGGAGATGATCAAATCTATAATACTATCGTTACTGCTCATGCTTTTATTATAATTTTTTTCATAGTAATACCAATTATAATTGGAGGATTTGGAAATTGATTAGTACCTTTAATATTAGGGGCCCCTGATATAGCTTTCCCCCGAATAAATAATATAAGATTTTGATTGTTACCCCCCTCAATTACACTCTTAATTTCCAGTAGAATCGTTGAAAGCGGAGCTGGAACTGGATGAACTGTATACCCCCCACTTTCATCTAACATTGCTCATGGAGGAAGCTCTGTAGATCTTGCTATTTTCTCCCTTCACTTAGCTGGTATCTCTTCTATTTTAGGAGCTATTAATTTTATCACAACTATTATTAATATACGTTTAAATAACATATATTTTGATCAATTACCTTTATTTGTTTGGGCCGTTGGTATTACAGCATTCTTACTACTTTTATCTTTACCGGTATTGGCAGGAGCTATTACTATATTATTAACAGATCGTAATTTAAATACTTCATTTTTTGACCCTGCCGGGGGAGGAGACCCTATTCTTTACCAACACTTATTTTGATTTTTTGG
>PV138763
TGATATAGCTTTCCCCCGAATAAATAATATAAGATTTTGATTGTTACCCCCCTCAATTACACTCTTAATTTCCAGTAGAATCGTTGAAAGCGGAGCTGGAACTGGATGAACTGTATACCCCCCACTTTCATCCAATATTGCTCATGGAGGAAGCTCTGTAGATCTTGCTATTTTCTCCCTTCACTTAGCTGGTATCTCTTCTATTTTAGGAGCTATTAATTTTATCACAACTATTATTAATATACGTTTAAATAACATATATTTTGATCAATTACCTTTATTTGTTTGGGCCGTTGGTATTACAGCATTCTTACTACTTTTATCTTTACCGGTATTGGCAGGAGCTATTACTATATTATTAACAGATCGTAATTTAAATACTTCATTTTTTGACCCTGCTGGAGGAGGAGACCCTATTCTTTACCAACACTTATTTTGATTTTTTGG
>PV138764
AATTTCCAGTAGAATCGTTGAAAGCGGAGCTGGAACTGGATGAACTGTATACCCCCCACTTTCATCTAATATTGCTCATGGAGGAAGCTCTGTAGATCTTGCTATTTTCTCCCTTCACTTAGCTGGTATCTCTTCTATTTTAGGAGCTATTAATTTTATCACAACTATTATTAATATACGTTTAAATAACATATATTTTGATCAATTACCTTTATTTGTTTGGGCCGTTGGTATTACAGCATTCTTACTACTTTTATCTTTACCGGTATTGGCAGGAGCTATTACTATATTATTAACAGATCGTAATTTAAATACTTCATTTTTTGACCCTGCCGGRGGAGGAGACCCTATTCTTTACCAACACTTATTTTGATTTTTTGG
>PV138765
TGATATAGCTTTCCCCCGAATAAATAATATAAGATTTTGATTGTTACCCCCCTCAATTACACTCTTAATTTCCAGTAGAATCGTTGAAAGCGGAGCTGGAACTGGATGAACTGTATACCCCCCACTTTCATCCAATATTGCTCATGGAGGAAGCTCTGTAGATCTTGCTATTTTCTCCCTTCACTTAGCTGGTATCTCTTCTATTTTAGGAGCTATTAATTTTATCACAACTATTATTAATATACGTTTAAATAACATATATTTTGATCAATTACCTTTATTTGTTTGGGCCGTTGGTATTACAGCATTCTTACTACTTTTATCTTTACCGGTATTGGCAGGAGCTATTACTATATTATTAACAGATCGTAATTTAAATACTTCATTTTTTGACCCTGCTGGAGGAGGAGACCCTATTCTTTACCAACACTTATTTTGATTTTTTGG
>PV138766
TGATATAGCTTTCCCCCGAATAAATAATATAAGATTTTGATTGTTACCCCCCTCAATTACACTCTTAATTTCCAGTAGAATCGTTGAAAGCGGAGCTGGAACTGGATGAACTGTATACCCCCCACTTTCATCTAATATTGCTCATGGAGGAAGCTCTGTAGATCTTGCTATTTTCTCCCTTCACTTAGCTGGTATCTCTTCTATTTTAGGAGCTATTAATTTTATCACAACTATTATTAATATACGTTTAAATAACATATATTTTGATCAATTACCTTTATTTGTTTGGGCCGTTGGTATTACAGCATTCTTACTACTTTTATCTTTACCGGTATTGGCAGGAGCTATTACTATATTATTAACAGATCGTAATTTAAATACTTCATTTTTTGACCCTGCCGGGGGAGGGGACCCTATTCTTTACCAACACTTATTTTGATTTTTTGG
>PV138767
TGATATAGCTTTCCCCCGAATAAATAATATAAGATTTTGATTGTTACCCCCCTCAATTACACTCTTAATTTCCAGTAGAATCGTTGAAAGCGGAGCTGGAACTGGATGAACTGTATACCCCCCACTTTCATCTAATATTGCTCATGGAGGAAGCTCTGTAGATCTTGCTATTTTCTCCCTTCACTTAGCTGGTATCTCTTCTATTTTAGGAGCTATTAATTTTATCACAACTATTATTAATATACGTTTAAATAACATATATTTTGATCAATTACCTTTATTTGTTTGGGCCGTTGGTATTACAGCATTCTTACTACTTTTATCTTTACCGGTATTGGCAGGAGCTATTACTATATTATTAACAGATCGTAATTTAAATACTTCATTTTTTGACCCTGCCGGRGGAGGAGACCCTATTCTTTACCAACACTTATTTTGATTTTTTGG
>PV138768
TGATATAGCTTTCCCCCGAATAAATAATATAAGATTTTGATTGTTACCCCCCTCAATTACACTCTTAATTTCCAGTAGAATCGTTGAAAGCGGAGCTGGAACTGGATGAACTGTATACCCCCCACTTTCATCTAACATTGCTCATGGAGGAAGCTCTGTAGATCTTGCTATTTTCTCCCTTCACTTAGCTGGTATCTCTTCTATTTTAGGAGCTATTAATTTTATCACAACTATTATTAATATACGTTTAAATAACATATATTTTGATCAATTACCTTTATTTGTTTGGGCCGTTGGTATTACAGCATTCTTACTACTTTTATCTTTACCGGTATTGGCAGGAGCTATTACTATATTATTAACAGATCGTAATTTAAATACTTCATTTTTTGACCCTGCCGGRGGAGGAGACCCTATTCTTTACCAACACTTATTTTGATTTTTTGG
>PV138769
TGATATAGCTTTCCCCCGAATAAATAATATAAGATTTTGATTGTTACCCCCCTCAATTACACTCTTAATTTCCAGTAGAATCGTTGAAAGCGGAGCTGGAACTGGATGAACTGTATACCCCCCACTTTCATCTAATATTGCTCATGGAGGAAGCTCTGTAGATCTTGCTATTTTCTCCCTTCACTTAGCTGGTATCTCTTCTATTTTAGGAGCTATTAATTTTATCACAACTATTATTAATATACGTTTAAATAACATATATTTTGATCAATTACCTTTATTTGTTTGGGCCGTTGGTATTACAGCATTCTTACTACTTTTATCTTTACCGGTATTGGCAGGAGCTATTACTATATTATTAACAGATCGTAATTTAAATACTTCATTTTTTGACCCTGCCGGRGGAGGAGACCCTATTCTTTACCAACACTTATTTTGATTTTTTGG
>PV138770
GGAATAATTGGAACATCCCTTAGTTTATTAATTCGAGCTGAATTAGGAAACCCTGGATCTTTAATTGGAGATGATCAAATCTATAATACTATCGTTACTGCTCATGCTTTTATTATAATTTTTTTCATAGTAATACCAATTATAATTGGAGGATTTGGAAATTGATTAGTACCTTTAATATTAGGGGCCCCTGATATAGCTTTCCCCCGAATAAATAATATAAGATTTTGATTGTTACCCCCCTCAATTACACTCTTAATTTCCAGTAGAATCGTTGAAAGCGGAGCTGGAACTGGATGAACTGTATACCCCCCACTTTCATCTAATATTGCTCATGGAGGAAGCTCTGTAGATCTTGCTATTTTCTCCCTTCACTTAGCTGGTATCTCTTCTATTTTAGGAGCTATTAATTTTATCACAACTATTATTAATATACGTTTAAATAACATATATTTTGATCAATTACCTTTATTTGTTTGGGCCGTTGGTATTACAGCATTCTTACTACTTTTATCTTTACCGGTATTGGCAGGAGCTATTACTATATTATTAACAGATCGTAATTTAAATACTTCATTTTTTGACCCTGCCGGGGGAGGAGACCCTATTCTTTACCAACACTTATTTTGATTTTTTGG
>PV138771
TTTATTTTATTTTTGGAATTTGAGCAGGAATAATTGGAACATCCCTTAGTTTATTAATTCGAGCTGAATTAGGAAACCCTGGATCTTTAATTGGAGATGATCAAATCTATAATACTATCGTTACTGCTCATGCTTTTATTATAATTTTTTTCATAGTAATACCAATTATAATTGGAGGATTTGGAAATTGATTAGTACCTTTAATATTAGGGGCCCCTGATATAGCTTTCCCCCGAATAAATAATATAAGATTTTGATTGTTACCCCCCTCAATTACACTCTTAATTTCCAGTAGAATCGTTGAAAGCGGAGCTGGAACTGGATGAACTGTATACCCCCCACTTTCATCTAATATTGCTCATGGAGGAAGCTCTGTAGATCTTGCTATTTTCTCCCTTCACTTAGCTGGTATCTCTTCTATTTTAGGAGCTATTAATTTTATCACAACTATTATTAATATACGTTTAAATAACATATATTTTGATCAATTACCTTTATTTGTTTGGGCCGTTGGTATTACAGCATTCTTACTACTTTTATCTTTACCGGTATTGGCAGGAGCTATTACTATATTATTAACAGATCGTAATTTAAATACTTCATTTTTTGACCCTGCCGGGGGAGGGGACCCTATTCTTTACCAACACTTATTTTGA
